# Supplementary material for: Short-term blood pressure variability assessed by ambulatory blood pressure monitoring as a predictor of subclinical target organ damage
Source: Front Cardiovasc Med. 2026 Jul 15;13:1881263. doi: 10.3389/fcvm.2026.1881263 (PMC13416256; doi:10.3389/fcvm.2026.1881263)
Supplement: Supplementary file 1 [file Table1.xlsx]

## Sheet: Supplementary Table 1
		LVMI	CIMT (mm)	Scr (μmol/L)	UACR (mg/g)	Thoracic aortic dilation (Y/N)	Abdominal aortic lesions (Y/N)	Hypertensive retinopathy (Y/N)
TOD group	1	118.9	1.24	128.7	46.3	N	Y	N
TOD group	2	118.3	1.17	126.1	56.7	Y	N	Y
TOD group	3	124.1	1.12	137.1	58.2	Y	Y	Y
TOD group	4	132	1.21	136.9	44.5	N	N	Y
TOD group	5	119.9	1.18	118.6	40	Y	Y	Y
TOD group	6	121.3	1.16	122.6	47.9	N	Y	Y
TOD group	7	134	1	121.9	45.5	Y	N	N
TOD group	8	128.9	1.17	115.7	55.2	Y	Y	Y
TOD group	9	127.9	1.17	119.5	49	Y	N	Y
TOD group	10	126.7	1.09	136.6	50.7	N	Y	N
TOD group	11	117.2	1.06	119.2	59	N	N	Y
TOD group	12	135.7	1.04	118.3	57.3	Y	Y	Y
TOD group	13	122.5	1.19	123.5	51.4	Y	Y	N
TOD group	14	115.8	1.14	117.1	38.1	N	Y	Y
TOD group	15	132	1.24	118.6	51.4	Y	Y	Y
TOD group	16	120.4	1.07	132.4	35.2	Y	N	Y
TOD group	17	129.2	1.27	129.6	42.8	N	Y	N
TOD group	18	123.6	1.11	134.2	53.6	Y	N	Y
TOD group	19	131.5	1.02	125.3	48.1	N	Y	Y
TOD group	20	125.1	1.22	114.8	41.3	Y	Y	N
TOD group	21	116.4	1.1	130.9	54.7	Y	N	Y
TOD group	22	133.2	1.15	121.4	36.9	N	N	Y
TOD group	23	127.3	1.03	127.8	43.5	Y	Y	Y
TOD group	24	121.8	1.2	135.1	52.2	N	Y	N
TOD group	25	130.6	1.13	116.2	47.4	Y	N	Y
TOD group	26	119.1	1.08	124.7	39.6	Y	Y	Y
TOD group	27	124.8	1.26	131.8	56.1	N	Y	N
TOD group	28	134.5	1.18	120.5	44.9	Y	N	Y
TOD group	29	126.2	1.01	128.3	50.2	N	N	Y
TOD group	30	117.7	1.19	119.9	42.1	Y	Y	Y
TOD group	31	129.7	1.23	133.7	58.6	Y	N	N
TOD group	32	122.9	1.05	122.1	37.5	N	Y	Y
TOD group	33	131.1	1.11	117.5	49.3	Y	Y	Y
TOD group	34	125.6	1.28	136.3	53.1	N	N	Y
TOD group	35	118.5	1.14	126.8	40.8	Y	N	N
TOD group	36	127.8	1.09	115.2	46.7	Y	Y	Y
TOD group	37	133.6	1.16	129.1	55.6	N	Y	Y
TOD group	38	121.1	1.02	132.9	34.7	Y	N	Y
TOD group	39	124.3	1.21	123	43.9	N	Y	N
TOD group	40	130.2	1.1	118.9	51.9	Y	Y	Y
TOD group	41	116.9	1.25	134.6	48.5	Y	N	Y
TOD group	42	128.4	1.13	121	38.6	N	N	N
TOD group	43	132.6	1.04	127.4	57.8	Y	Y	Y
TOD group	44	123.2	1.17	116.7	44.2	N	Y	Y
TOD group	45	126.9	1.22	131.3	50.9	Y	N	N
TOD group	46	119.5	1.06	125.7	41.6	Y	Y	Y
TOD group	47	134.1	1.19	119	54.2	N	Y	Y
TOD group	48	122.2	1.12	135.6	36.3	Y	N	Y
TOD group	49	129	1	122.5	47	N	N	Y
TOD group	50	131.8	1.24	117.9	52.6	Y	Y	N
TOD group	51	117.4	1.15	130.4	45.1	Y	N	Y
TOD group	52	125.3	1.08	120.1	39.1	N	Y	Y
TOD group	53	127.4	1.2	133.2	56.4	Y	Y	Y
TOD group	54	133	1.11	115.5	42.4	N	N	N
TOD group	55	121.6	1.03	128	49.7	Y	N	Y
TOD group	56	124.6	1.27	124.2	53.9	N	Y	Y
TOD group	57	130.9	1.14	136	35.6	Y	Y	N
TOD group	58	118	1.07	118.1	46	Y	N	Y
TOD group	59	128	1.18	129.9	58	N	N	Y
TOD group	60	132.3	1.23	121.7	43.2	Y	Y	Y
TOD group	61	123.9	1.01	134.9	51.2	N	Y	N
TOD group	62	126.5	1.16	116.4	37.1	Y	N	Y
TOD group	63	119	1.21	126.4	48.8	Y	Y	Y
TOD group	64	134.8	1.09	131	55	N	N	Y
TOD group	65	122.7	1.13	123.9	40.3	Y	N	N
TOD group	66	129.4	1.26	119.7	44.6	N	Y	Y
TOD group	67	131.4	1.05	135.3	57.1	Y	Y	Y
TOD group	68	116.1	1.1	125	38.3	Y	N	Y
TOD group	69	125.8	1.19	117.3	50.4	N	N	N
TOD group	70	127.1	1.02	128.6	42.9	Y	Y	Y
TOD group	71	133.4	1.24	132.2	53.3	N	Y	Y
TOD group	72	121	1.11	120.8	47.7	Y	N	N
TOD group	73	124	1.17	115	36.6	Y	Y	Y
TOD group	74	130	1.04	133.9	59.3	N	N	Y
TOD group	75	118.7	1.22	122.8	45.8	Y	N	Y
TOD group	76	128.6	1.14	127.1	41.1	N	Y	N
TOD group	77	132.9	1.08	119.3	52.9	Y	Y	Y
TOD group	78	123.4	1.2	136.5	34.9	Y	N	Y
TOD group	79	126	1.12	124.4	49.1	N	N	Y
TOD group	80	117.9	1	116	54.4	Y	Y	N
TOD group	81	129.9	1.25	130.1	43.6	N	Y	Y
TOD group	82	134.3	1.16	121.2	39.4	Y	N	Y
TOD group	83	122.1	1.06	129.3	56.9	Y	Y	Y
TOD group	84	125	1.18	118.4	46.4	N	N	N
TOD group	85	131.6	1.21	134	51.7	Y	N	Y
TOD group	86	119.8	1.1	123.3	37.8	N	Y	Y
TOD group	87	127.6	1.03	126.9	44	Y	Y	N
TOD group	88	133.8	1.27	115.9	58.3	N	N	Y
TOD group	89	124.4	1.15	131.6	40.5	Y	N	Y
TOD group	90	121.4	1.09	120.3	48.2	Y	Y	Y
TOD group	91	130.4	1.13	128.9	53	N	Y	N
TOD group	92	128.2	1.01	135.8	35.9	Y	N	Y
TOD group	93	116.6	1.23	117.7	47.2	N	N	Y
TOD group	94	132.1	1.17	122	50	Y	Y	Y
Non-TOD group	1	86.3	0.72	70.5	12.4	N	N	N
Non-TOD group	2	92.5	0.68	66.2	9.7	N	N	N
Non-TOD group	3	81.7	0.75	74.1	15.3	N	N	N
Non-TOD group	4	90.2	0.65	62.8	8.2	N	N	N
Non-TOD group	5	84.6	0.7	68.4	11.6	N	N	N
Non-TOD group	6	88.1	0.73	72.3	13.8	N	N	N
Non-TOD group	7	93.4	0.66	65.1	9.1	N	N	N
Non-TOD group	8	82.9	0.77	76.5	16.2	N	N	N
Non-TOD group	9	87.5	0.69	67.9	10.5	N	N	N
Non-TOD group	10	91.8	0.71	71.2	12.9	N	N	N
Non-TOD group	11	85.2	0.64	63.5	7.8	N	N	N
Non-TOD group	12	89.7	0.76	75.4	14.7	N	N	N
Non-TOD group	13	83.4	0.67	66.8	9.4	N	N	N
Non-TOD group	14	92.1	0.74	73	13.2	N	N	N
Non-TOD group	15	86.9	0.7	69.1	11.1	N	N	N
Non-TOD group	16	81.3	0.63	61.6	6.9	N	N	N
Non-TOD group	17	90.7	0.78	77.2	17.1	N	N	N
Non-TOD group	18	84.1	0.66	65.6	8.7	N	N	N
Non-TOD group	19	88.6	0.72	70.9	12.1	N	N	N
Non-TOD group	20	93	0.69	67.4	10.1	N	N	N
Non-TOD group	21	82.4	0.75	74.8	15.8	N	N	N
Non-TOD group	22	87	0.65	64.2	8	N	N	N
Non-TOD group	23	91.3	0.71	71.8	13.5	N	N	N
Non-TOD group	24	85.7	0.77	76.1	16.6	N	N	N
Non-TOD group	25	89.2	0.68	68.7	10.9	N	N	N
Non-TOD group	26	83.8	0.73	72.7	14.2	N	N	N
Non-TOD group	27	92.6	0.64	63.1	7.4	N	N	N
Non-TOD group	28	86.4	0.76	75	15.1	N	N	N
Non-TOD group	29	81.9	0.67	66.3	9	N	N	N
Non-TOD group	30	90	0.7	69.8	11.9	N	N	N
Non-TOD group	31	84.8	0.74	73.6	13.9	N	N	N
Non-TOD group	32	88.9	0.66	65.3	8.4	N	N	N
Non-TOD group	33	93.7	0.78	77.8	17.5	N	N	N
Non-TOD group	34	82.7	0.69	67	9.8	N	N	N
Non-TOD group	35	87.9	0.72	71.5	12.6	N	N	N
Non-TOD group	36	91.6	0.63	62.2	7.2	N	N	N
Non-TOD group	37	85.4	0.75	74.4	15.5	N	N	N
Non-TOD group	38	89.5	0.68	68.1	10.3	N	N	N
Non-TOD group	39	83.1	0.71	70.4	12.3	N	N	N
Non-TOD group	40	92.3	0.77	76.7	16.9	N	N	N
Non-TOD group	41	86.7	0.65	64.7	8.8	N	N	N
Non-TOD group	42	81.1	0.73	72.1	13	N	N	N
Non-TOD group	43	90.4	0.69	66.6	9.3	N	N	N
Non-TOD group	44	84.3	0.76	75.7	14.9	N	N	N
Non-TOD group	45	88.3	0.64	63.8	7.6	N	N	N
Non-TOD group	46	93.2	0.7	69.4	11.4	N	N	N
Non-TOD group	47	82.1	0.74	73.3	14.4	N	N	N
Non-TOD group	48	87.3	0.67	65.9	8.2	N	N	N
Non-TOD group	49	91	0.78	77.5	17.3	N	N	N
Non-TOD group	50	85	0.71	71	12	N	N	N
Non-TOD group	51	89	0.66	64	7.9	N	N	N
Non-TOD group	52	83.6	0.72	70	11	N	N	N
Non-TOD group	53	92.8	0.75	74	15	N	N	N
Non-TOD group	54	86.1	0.68	67.6	9.9	N	N	N
Non-TOD group	55	81.5	0.77	76.4	16.4	N	N	N
Non-TOD group	56	90.9	0.63	61.9	6.7	N	N	N
Non-TOD group	57	84.5	0.7	68.9	10.7	N	N	N
Non-TOD group	58	88	0.74	73.9	14.1	N	N	N
Non-TOD group	59	93.5	0.65	64.5	8.5	N	N	N
Non-TOD group	60	82.6	0.69	66.9	9.6	N	N	N
Non-TOD group	61	87.7	0.76	75.2	15.4	N	N	N
Non-TOD group	62	91.9	0.72	71.9	13.3	N	N	N
Non-TOD group	63	85.9	0.64	63.3	7.5	N	N	N
Non-TOD group	64	89.8	0.78	77	17	N	N	N
Non-TOD group	65	83	0.67	66.1	8.9	N	N	N
Non-TOD group	66	90.3	0.71	70.7	12.2	N	N	N
Non-TOD group	67	86.6	0.73	72.9	13.7	N	N	N
Non-TOD group	68	81.8	0.66	65	8.1	N	N	N
Non-TOD group	69	92	0.75	74.6	15.6	N	N	N
Non-TOD group	70	84	0.69	67.3	10	N	N	N
Non-TOD group	71	88.5	0.77	76	16.1	N	N	N
Non-TOD group	72	93.1	0.68	68.4	10.8	N	N	N
Non-TOD group	73	82.3	0.63	62.5	7.1	N	N	N
Non-TOD group	74	87.1	0.74	73.2	14.3	N	N	N
Non-TOD group	75	91.2	0.65	64.4	8.3	N	N	N
Non-TOD group	76	85.5	0.7	69.6	11.3	N	N	N
Non-TOD group	77	89.3	0.76	75.5	14.8	N	N	N
Non-TOD group	78	83.3	0.67	66.4	9.1	N	N	N
Non-TOD group	79	92.4	0.72	72.4	13.1	N	N	N
Non-TOD group	80	86	0.78	77.4	17.2	N	N	N
Non-TOD group	81	81.4	0.64	63	7.3	N	N	N
Non-TOD group	82	90.6	0.71	71.3	12.5	N	N	N
